# Supplementary material for: Physical Properties of Cellulose Derivative-Based Edible Films Elaborated with Liposomes Encapsulating Grape Seed Tannins
Source: Antioxidants (Basel). 2024 Aug 14;13(8):989. doi: 10.3390/antiox13080989 (PMC11351243; doi:10.3390/antiox13080989)
Supplement: Supplementary file 1 [file antioxidants-13-00989-s001.zip]

Archive with 1 entries (1 files):
- antioxidants-3121509-supplementary.pdf
